# Supplementary material for: One-stage revision versus debridement, antibiotics, and implant retention (DAIR) for acute prosthetic knee infection: an exploratory cohort study
Source: Arch Orthop Trauma Surg. 2023 Apr 27;143(9):5787–92. doi: 10.1007/s00402-023-04891-1 (PMC10449712; doi:10.1007/s00402-023-04891-1)
Supplement: Supplementary file 1 — Supplementary file1 (XLSM 54 KB) [file 402_2023_4891_MOESM1_ESM.xlsm]

## Sheet: Codes and compelling indication
Description of identified codes for knee revision and compelling indications for a two-stage exchange for the cohort.
Code	Description
Identified ACHI codes for knee revision
4951500	Removal_of_knee_prosthesis
4952700	Revision of total arthroplasty of knee
4953000	Revision of total arthroplasty of knee with bone graft to femur
4953001	Revision of total arthroplasty of knee with bone graft to tibia
4953300	Revision of total arthroplasty of knee with bone graft to femur and tibia
4954800	Revision of patellofemoral stabilisation of knee
4955400	Revision of total arthroplasty of knee with anatomic specific allograft
Identified ICD-10-AM codes for compelling indication to perform a staged revision
Z061 – Z069	Resistant to antimicrobial drugs
	Scope: MRSA PJI; multi-organism PJI; culture negative PJI; and PJI by resistant organism
A40	Streptococcal sepsis
	Scope: systemic sepsis
A41	Other sepsis
	Scope: systemic sepsis
A24	Glanders and melioidosis
	Scope: comorbidities
C00 – D49	Malignant neoplasm
	Scope: comorbidities
C78	Secondary malignant neoplasm of respiratory and digestive system
	Scope: comorbidities
G06	Intracranial and intraspinal abscess and granuloma
	Scope: comorbidities
E09 – E14	Hyperglycaemia and diabetes mellitus
	Scope: comorbidities
I00 – I99	Diseases of the circulatory system
	Scope: comorbidities
I21	Acute myocardial infarction
	Scope: comorbidities
J00 – J99	Diseases of the respiratory system
	Scope: comorbidities
N17 – N19	Kidney failure
	Scope: comorbidities
T840	Mechanical complication of internal joint prosthesis
T841	Mechanical complication of internal fixation device of bones of limb
T842	Mechanical complication of internal fixation device of other bones
T843	Mechanical complication of other bone devices, implants and grafts
T844	Mechanical complication of other internal orthopaedic devices, implants and
D89	Other diagnosis involving immune mechanism
	Scope: immunocompromised
MRSA: Methicillin-resistant staphylococcus aureus; PJI: Prosthetic joint infection
Description of codes for prosthetic joint infection diagnosis
Codes	Description	ICD Type
A241	Acute and fulminating melioidosis	PD
A401	Sepsis due to streptococcus, group B	PD
A408	Other streptococcal sepsis	OD
A410	Sepsis due to Staphylococcus aureus	PD
A4152	Sepsis due to Pseudomonas	PD
G061	Intraspinal abscess and granuloma	PD
I214	Acute subendocardial myocardial infarction	PD
J9600	Acute respiratory failure, type I	PD
L0311	Cellulitis of lower limb	PD
M0006	Staphylococcal arthritis and polyarthritis, lower leg	PD
M0026	Other streptococcal arthritis and polyarthritis, lower leg	PD
M0086	Arthritis and polyarthritis due to other specified bacterial agents, lower leg	PD/OD
M0091	Pyogenic arthritis, unspecified, shoulder region	PD
M0096	Pyogenic arthritis, unspecified, lower leg	PD
T814	Wound infection following a procedure, not elsewhere classified	PD
T8141	Wound infection following a procedure	PD/OD
T845	Infection and inflammatory reaction due to internal joint prosthesis	PD
T846	Infection and inflammatory reaction due to internal fixation device [any site]	PD
T847	Infection and inflammatory reaction due to other internal orthopaedic prosthetic devices, implants and grafts	PD
T8902	Open wound with infection	OD
